# Supplementary material for: Self-collected versus medic-collected sampling for human papillomavirus testing among women in Lagos, Nigeria: a comparative study
Source: BMC Public Health. 2022 Oct 15;22:1922. doi: 10.1186/s12889-022-14222-5 (PMC9569041; doi:10.1186/s12889-022-14222-5)
Supplement: Supplementary file 1 — Additional file 1. [file 12889_2022_14222_MOESM1_ESM.zip]

Archive with 5 entries (5 files):
- HPV Study Handbill pg1.jpg
- HPV Study Handbill pg2.jpg
- POPGEC Group Consortium.pdf
- Poster.pdf
- Sansure-Flyer-HPV.pdf
